# Supplementary material for: Histone lysine demethylase 3B (KDM3B) regulates the propagation of autophagy via transcriptional activation of autophagy-related genes
Source: PLoS One. 2020 Jul 27;15(7):e0236403. doi: 10.1371/journal.pone.0236403 (PMC7384621; doi:10.1371/journal.pone.0236403)
Supplement: S1 Table — (XLSX) [file pone.0236403.s005.xlsx]

## Sheet: Sheet 1
	Name	Sequence (5'- to -3')	Purpose
	MAP1LC3B F	GGAATTCCATGCCGTCGGAGAAGACC	Cloning
	MAP1LC3B R	CGGGATCCTTACACTGACAATTTCATCC
	VCP F	GGGGTACCAATGGCTTCTGGAGCCGAT	Cloning
	VCP R	CGGGATCCTTAGCCATACAGGTCATCAT
	Flag-VCP F	CGGGATCCATGGACTACAAAGACCAT	Cloning
	Flag-VCP R	GCTCTAGATTAGCCATACAGGTCATCAT
	ADRB2 qPCR F	GTTTGGTGGAGCCTGATGT	qPCR
	ADRB2 qPCR R	CTTGTGGATGGTGATGTTCA
	AMBRA1 qPCR F	GACCAATAACAACCACCTTCT	qPCR
	AMBRA1 qPCR R	ATGTCCAGTTCCCAGTCAG
	ATG5 qPCR F	CAGCCAACAGATTGAAGGAT	qPCR
	ATG5 qPCR R	CAAAGTAAGACCAGCCCAGTT
	ATG7 qPCR F	TTGCTCGGGATTCAAGATAC	qPCR
	ATG7 qPCR R	ATTTGGTCTGTGTTGGGTCA
	ATG13 qPCR F	GCTGATTGGTGGAGACAAC	qPCR
	ATG13 qPCR R	GAATAGGCTGGATTTGGACT
	CLEC16A qPCR F	GTTTGGTGGAGCCTGATGT	qPCR
	CLEC16A qPCR R	CTTGTGGATGGTGATGTTCA
	LAMTOR qPCR F	ATCCTTCCTCCCTTCTTCAGT	qPCR
	LAMTOR qPCR R	AGGCTATTTTCTTGCCCATT
	OPTN qPCR F	TTCCATCAACTCGCAAAGTAG	qPCR
	OPTN qPCR R	CAGTGAGGTTTCTTCCATCTAA
	VPS26A qPCR F	AGGCTGGCTTAAAACTGTCAT	qPCR
	VPS26A qPCR R	TAGCTGGCTGACTTTTGACTG
	VCP qPCR F	GTAGCCAATGAGACTCACGG	qPCR
	VCP qPCR R	TCATGACCTCGGCATCAATG
	KDM3B qPCR F	TGCTGTTCGCGGACACTG	qPCR
	KDM3B qPCR R	TAGGTCCTGGGGCACCG
	β-actin qPCR F	TCCCTGGAGAAGAGCTACGA	qPCR
	β-actin qPCR R	AGGAAGGAAGGCTGGAAGAG
	pATG5 (-1510 to -7) F	GGGGTACCTACCATCTAGATTCTACCAT	Promoter-luc
	pATG5 (-1510 to -7) R	CCGCTCGAGTGCCTAACCCAGCAAGGA
	pATG7 (-1538 to -26) F	GGGGTACCCACAATGGTGGAATGTCA	Promoter-luc
	pATG7 (-1538 to -26) R	CCGCTCGAGGAGGCATGCCGGGGAAAT
	ATG5 F	AGGAAGAAAGGGATGTTGC	ChIP
	ATG5 R	CGTCAAAGCGTAGTTATTGG
	ATG7 F	TCAGCAAGCCACCTAACTTT	ChIP
	ATG7 R	ACAACAAGAGCGATGACTGC
	shKDM3B 3' UTR sense	CCGGCACATAACTGGTACAAGTATGCTCGAGCATACTTGTACCAGTTATGTGTTTTTG	shRNA
	shKDM3B 3' UTR antisense	AATTCAAAAACACATAACTGGTACAAGTATGCTCGAGCATACTTGTACCAGTTATGTG
	shKDM3B CDS sense	CCGGGGACTCCATCACTCGTCTTATCTCGAGATAAGACGAGTGATGGAGTCCTTTTTG	shRNA
	shKDM3B CDS antisense	AATTCAAAAAGGACTCCATCACTCGTCTTATCTCGAGATAAGACGAGTGATGGAGTCC
	shVCP 3' UTR sense	CCGGATATAGAGAGTAGGTTGATTTCTCGAGAAATCAACCTACTCTCTATATTTTTTG	shRNA
	shVCP 3' UTR antisense	AATTCAAAAAATATAGAGAGTAGGTTGATTTCTCGAGAAATCAACCTACTCTCTATAT
	shVCP CDS sense	CCGGCCTGATGTGAAGTACGGCAAACTCGAGTTTGCCGTACTTCACATCAGGTTTTTG	shRNA
	shVCP CDS antisense	AATTCAAAAACCTGATGTGAAGTACGGCAAACTCGAGTTTGCCGTACTTCACATCAGG

## Sheet: Sheet2
	Name	Sequence (5'- to -3')	Purpose
	MAP1LC3B F	GGAATTCCATGCCGTCGGAGAAGACC	Cloning
	MAP1LC3B R	CGGGATCCTTACACTGACAATTTCATCC
	VCP F	GGGGTACCAATGGCTTCTGGAGCCGAT	Cloning
	VCP R	CGGGATCCTTAGCCATACAGGTCATCAT
	ADRB2 qPCR F	GTTTGGTGGAGCCTGATGT	qPCR
	ADRB2 qPCR R	CTTGTGGATGGTGATGTTCA
	AMBRA1 qPCR F	GACCAATAACAACCACCTTCT	qPCR
	AMBRA1 qPCR R	ATGTCCAGTTCCCAGTCAG
	ATG5 qPCR F	CAGCCAACAGATTGAAGGAT	qPCR
	ATG5 qPCR R	CAAAGTAAGACCAGCCCAGTT
	ATG7 qPCR F	TTGCTCGGGATTCAAGATAC	qPCR
	ATG7 qPCR R	ATTTGGTCTGTGTTGGGTCA
	ATG13 qPCR F	GCTGATTGGTGGAGACAAC	qPCR
	ATG13 qPCR R	GAATAGGCTGGATTTGGACT
	CLEC16A qPCR F	GTTTGGTGGAGCCTGATGT	qPCR
	CLEC16A qPCR R	CTTGTGGATGGTGATGTTCA
	LAMTOR qPCR F	ATCCTTCCTCCCTTCTTCAGT	qPCR
	LAMTOR qPCR R	AGGCTATTTTCTTGCCCATT
	OPTN qPCR F	TTCCATCAACTCGCAAAGTAG	qPCR
	OPTN qPCR R	CAGTGAGGTTTCTTCCATCTAA
	VPS26A qPCR F	AGGCTGGCTTAAAACTGTCAT	qPCR
	VPS26A qPCR R	TAGCTGGCTGACTTTTGACTG
	β-actin qPCR F	TCCCTGGAGAAGAGCTACGA	qPCR
	β-actin qPCR R	AGGAAGGAAGGCTGGAAGAG
	pATG5 (-1510 to -7) F	GGGGTACCTACCATCTAGATTCTACCAT	Promoter-luc
	pATG5 (-1510 to -7) R	CCGCTCGAGTGCCTAACCCAGCAAGGA
	pATG7 (-1538 to -26) F	GGGGTACCCACAATGGTGGAATGTCA	Promoter-luc
	pATG7 (-1538 to -26) R	CCGCTCGAGGAGGCATGCCGGGGAAAT
	CAMK1 F	GACTCTCCTTACTGGGACGA	ChIP
	CAMK1 R	GATCTGCTCACTCACCGACT
	CCL5 F	TTTCTGCTTGCTCTTGTCCT	ChIP
	CCL5 R	GGGAAGGTTTTTGTAACTGCT
	HPGD F	GAGTAAGCAAAATGGAGGTGA	ChIP
	HPGD R	TGAGCGTGTGAATCCAACTA
