# Supplementary material for: Histone lysine demethylase 3B (KDM3B) regulates the propagation of autophagy via transcriptional activation of autophagy-related genes
Source: PLoS One. 2020 Jul 27;15(7):e0236403. doi: 10.1371/journal.pone.0236403 (PMC7384621; doi:10.1371/journal.pone.0236403)
Supplement: S2 Table — (XLSX) [file pone.0236403.s006.xlsx]

## Sheet: Fig 2
Fig 2A									Fig 2B
Gene ID	HepG2 WT #1	HepG2 WT #2	HepG2 Kdm3b KO #1	HepG2 Kdm3b KO #2	Value	Log2			Gene		#1	#2	#3	Average	SEM
OPTN	8.08402	8.71953	2.65871	2.02088	0.278488	-1.84431			ADRB2	Starv.	2.58471	2.44528	3.54307	2.85769	0.345048
ADRB2	0.601435	0.84199	0.18825	0.293825	0.33398	-1.58217			AMBRA1	Starv.	2.81864	2.8481	2.92817	2.86497	0.0327244
ATG7	0.424531	0.816184	0.213219	0.240782	0.365919	-1.4504			ATG5	Starv.	1.64718	1.43396	1.6245	1.56855	0.0676137
MAPK8	6.95128	6.35437	2.68419	3.24393	0.445534	-1.16639			ATG7	Starv.	7.01285	6.84476	6.77396	6.87719	0.0708403
TRIM13	1.92264	2.09401	1.16202	0.757025	0.477773	-1.0656			ATG13	Starv.	5.89708	10.6295	11.5514	9.35933	1.75147
PRKAB2	8.36642	10.3119	4.05836	5.33387	0.502841	-0.991825			CLEC16A	Starv.	3.16017	2.37019	4.09823	3.20953	0.499453
ATG3	2.1516	2.07733	1.34521	0.825397	0.513276	-0.962194			LAMTOR	Starv.	3.5801	3.00008	2.47084	3.01701	0.320328
ATP6V1H	4.39393	5.23395	2.22312	2.72784	0.514232	-0.95951			OPTN	Starv.	1.6077	1.64148	1.72907	1.65942	0.0361668
ATG5	2.29556	2.58511	0.862344	1.72724	0.53058	-0.914359			VPS26	Starv.	7.13543	7.49018	5.87667	6.83409	0.489541
ATG13	14.8208	12.5729	7.50536	7.59279	0.551154	-0.859472
SUPT5H	11.0916	7.89586	3.92297	6.56446	0.552335	-0.856386			Fig 2C
CLEC16A	2.92038	3.20339	1.41557	2.01405	0.56005	-0.836371			Gene	shKDM3B	#1	#2	#3	Average	SEM
AMBRA1	6.53127	6.87421	3.72433	3.88601	0.567704	-0.81679			ADRB2	CDS	0.70466	0.712025	0.619854	0.678846	0.0295728
SCOC	7.06292	6.27866	4.84593	3.03996	0.591076	-0.758584				3' UTR	0.646176	0.484645	0.537747	0.55619	0.0475331
TECPR2	1.1044	1.63359	0.864076	0.755308	0.59145	-0.757672			AMBRA1	CDS	0.643941	0.742262	0.685391	0.690531	0.0284989
ATP6V1A	32.7803	33.6419	20.1119	20.1351	0.605927	-0.722784				3' UTR	0.712025	0.773782	0.757858	0.747889	0.0185116
MTMR3	8.16953	6.0085	3.53881	5.18283	0.615152	-0.700986			ATG5	CDS	0.773782	0.72951	0.576343	0.693212	0.0598157
ATP6V1E1	103.417	101.897	65.8335	60.5341	0.615485	-0.700205				3' UTR	0.598739	0.590496	0.584389	0.591208	0.00415796
VPS26A	44.3093	48.3316	30.3297	27.4412	0.6236	-0.681306			ATG7	CDS	0.471392	0.51943	0.596668	0.529163	0.03649
SIRT1	16.7781	18.4947	9.73532	12.2961	0.624601	-0.678994				3' UTR	0.426317	0.724471	0.493116	0.547968	0.0903335
LAMTOR3	7.35501	5.66159	3.79759	4.42148	0.63143	-0.663306			ATG13	CDS	0.560583	0.48971	0.342696	0.46433	0.0641661
PIK3R4	15.3729	15.1425	9.18418	10.1293	0.632909	-0.659929				3' UTR	0.503478	0.619854	0.598739	0.574024	0.0357957
TMEM59	3.29035	3.80886	2.57058	1.96967	0.639543	-0.644887			CLEC16A	CDS	0.70466	0.712025	0.619854	0.678846	0.0295728
CAPN1	21.1889	19.0158	13.1853	12.61	0.641599	-0.640256				3' UTR	0.646176	0.484645	0.537747	0.55619	0.0475331
PHF23	17.4519	18.9406	8.668	14.6968	0.642022	-0.639304			LAMTOR3	CDS	0.659754	0.70466	0.643941	0.669452	0.0181865
PARK7	171.972	163.149	122.996	92.6492	0.643485	-0.636022				3' UTR	0.643941	0.673617	0.530344	0.615967	0.0436603
ATP6V1C1	18.5774	20.5975	13.2071	12.414	0.654018	-0.612597			OPTN	CDS	0.628507	0.76313	0.622006	0.671214	0.0459961
VPS13A	3.89911	4.90041	3.07233	2.70107	0.656104	-0.608004				3' UTR	0.784584	0.613442	0.742262	0.713429	0.0514647
WIPI1	6.18539	6.67474	4.41925	4.13908	0.665493	-0.587504			VPS26A	CDS	0.617709	0.690159	0.690159	0.666009	0.0241498
RNF185	12.8284	18.443	8.7001	12.2871	0.671131	-0.575334				3' UTR	0.659754	0.659754	0.543367	0.620958	0.0387955
CTSD	81.7591	64.7442	49.3268	49.5709	0.675054	-0.566924
MTOR	20.9241	22.5815	14.5879	14.8273	0.676124	-0.564639			Fig 2D
LAMTOR1	58.7011	52.1244	38.9041	37.2493	0.687147	-0.54131			Promoter activity	shKDM3B	#1	#2	#3	Average	SEM
CASP3	7.08654	7.13105	4.69689	5.09057	0.688405	-0.538671			ATG5	CDS	0.582117	0.522891	0.621802	0.575603	0.0287385
PINK1	9.70255	8.77645	5.94845	6.89411	0.694981	-0.524954				3'UTR	0.48146	0.509788	0.668514	0.553254	0.0582072
PLEKHM1	0.413649	0.469733	0.380038	0.266967	0.732418	-0.449261			ATG7	CDS	0.614688	0.503152	0.510965	0.542935	0.0359473
SNX5	26.3749	23.7893	19.2197	17.6491	0.734962	-0.444258				3'UTR	0.67984	0.850559	0.824553	0.784984	0.0531053
MFN1	15.2518	18.6754	12.1735	12.9392	0.740194	-0.434025
MFN2	31.4355	37.6157	21.2083	30.0903	0.742907	-0.428747			Figure 2E
PRKAA1	15.9024	16.5157	13.5991	11.0409	0.760069	-0.395797			Promoter
NRBF2	20.2802	20.464	17.3005	13.7105	0.761114	-0.393815			ATG5		#1	#2	#3	Average	SD
IRS2	0.824858	0.858762	1.48266	1.08039	1.52234	0.606295			IgG	Starv. 0h	0.000562389	0.000547011	0.000726805	0.000612068	9.96621e-05
TCIRG1	1.77448	1.25814	2.02799	2.71741	1.56479	0.645965				Starv. 8h	0.000411693	0.000351024	0.000472911	0.000411876	6.09438e-05
BAIAP2	2.80113	1.87623	3.6214	3.79239	1.58504	0.664517			KDM3B	Starv. 0h	0.0158855	0.0218512	0.00654159	0.0147594	0.00771668
SH2B2	0.806811	1.01417	1.45489	1.67231	1.71732	0.780156				Starv. 8h	0.0240779	0.0331202	0.0276583	0.0282855	0.00455365
EIF4EBP1	76.2702	56.8185	128.251	134.003	1.97052	0.978577			H3K9me2	Starv. 0h	0.176025	0.155378	0.108356	0.146587	0.0346806
AKT1	2.86642	3.16234	4.94005	7.68516	2.09416	1.06637				Starv. 8h	0.0471649	0.0635421	0.086801	0.065836	0.0199174
PDK4	0.696102	0.862011	1.49951	1.77733	2.10308	1.07251			ATG7
ATP6V0C	23.3946	16.84	54.7107	35.3917	2.23943	1.16313			IgG	Starv. 0h	3.27955e-05	4.86857e-05	3.87312e-05	4.00708e-05	8.02934e-06
IGF2	0.472616	0.412948	0.921258	1.27783	2.48326	1.31224				Starv. 8h	2.24e-05	2.10453e-05	2.57308e-05	2.30587e-05	2.41122e-06
PRKCZ	0.285393	0.320508	3.35302	2.02759	8.88035	3.15062			KDM3B	Starv. 0h	0.0077793	0.0139253	0.012039	0.0112479	0.00314846
										Starv. 8h	0.0302663	0.0354974	0.00851284	0.0247588	0.0143105
									H3K9me2	Starv. 0h	0.108356	0.102511	0.145981	0.11895	0.0235918
										Starv. 8h	0.0404941	0.031992	0.0375214	0.0366692	0.00431463

## Sheet: Fig 3
Fig 3B								Fig 3C
Gene		#1	#2	#3	Average	SEM		Promoter
ADRB2	Rapamycin	1.89212	2.03496	2.15099	2.02602	0.0748639		ATG5		#1	#2	#3	Average	SD
AMBRA1	Rapamycin	2.17347	3.12748	3.43426	2.91174	0.379608		IgG	Starv. 0h	0.000562389	0.000547011	0.000726805	0.000612068	9.96621e-05
ATG5	Rapamycin	1.7593	1.99308	1.6077	1.78669	0.112089			Starv. 8h	0.000411693	0.000351024	0.000472911	0.000411876	6.09438e-05
ATG7	Rapamycin	2.55797	2.86791	1.95206	2.45932	0.268945		KDM3B	Starv. 0h	0.293994	0.252413	0.333061	0.293156	0.0403305
ATG13	Rapamycin	3.11666	3.04196	3.50642	3.22168	0.143996			Starv. 8h	0.537321	1.38882	0.604518	0.843552	0.473407
CLEC16A	Rapamycin	2.01391	2.37019	1.90528	2.09646	0.140411		H3K9me2	Starv. 0h	0.176025	0.155378	0.108356	0.146587	0.0346806
LAMTOR	Rapamycin	3.26029	2.47942	2.37019	2.7033	0.280276			Starv. 8h	0.0471649	0.0635421	0.086801	0.065836	0.0199174
OPTN	Rapamycin	2.25012	2.04202	2.27363	2.18859	0.0735975		ATG7
VPS26	Rapamycin	3.03143	2.54912	2.22684	2.60247	0.233792		IgG	Starv. 0h	3.27955e-05	4.86857e-05	3.87312e-05	4.00708e-05	8.02934e-06
									Starv. 8h	2.24e-05	2.10453e-05	2.57308e-05	2.30587e-05	2.41122e-06
								KDM3B	Starv. 0h	0.0526967	0.0936781	0.0254508	0.0572752	0.0343433
									Starv. 8h	0.183501	0.0653285	0.0622344	0.103688	0.0691372
								H3K9me2	Starv. 0h	0.454974	0.451831	0.451831	0.452879	0.00181446
									Starv. 8h	0.0618045	0.232267	0.280069	0.19138	0.114733

## Sheet: Fig 4
Fig 4D
		#1	#2	#3	Average	SEM
shNC	Rapamycin	11.25	13	14.8	13.0167	1.02483
shKDM3B CDS	Rapamycin	4.4	5.28571	6.4	5.3619	0.578606
shKDM3B 3'UTR	Rapamycin	5.2	3.2	4	4.13333	0.581187

## Sheet: Fig 5
Fig 5A
Gene		#1	#2	#3	Average	SEM
KDM3B	0h	1	1	1	1	0
	1h	1.21841	1.04247	0.619854	0.960243	0.177612
	6h	1.37554	1.14472	1.76541	1.42856	0.181126
	8h	1.27899	0.817902	1.26138	1.11942	0.150845
Fig 5D
		#1	#2	#3	Average	SEM
KDM3B	Flag	1	1	1	1	0
	Flag-VCP	1.46409	1.15669	1.02456	1.21511	0.1302

## Sheet: Supplementary figure
S2 Fig
		#1	#2	#3	Average	SEM
KDM3B	Flag	1	1	1	1	0
	Flag-VCP	1.01045	1.38992	1.13288	1.17775	0.111816
S3 Fig
MTT assay		#1	#2	#3	Average	SEM
shKDM3B	48 h	0.779156	0.743638	0.558935	0.69391	0.0682617
	72 h	0.712144	0.648511	0.550261	0.636972	0.0470864
